# Supplementary material for: REV1 coordinates a multi-faceted tolerance response to DNA alkylation damage and prevents chromosome shattering in Drosophila melanogaster
Source: PLoS Genet. 2024 Jul 29;20(7):e1011181. doi: 10.1371/journal.pgen.1011181 (PMC11309488; doi:10.1371/journal.pgen.1011181)
Supplement: S1 Data — (XLSX) [file pgen.1011181.s005.xlsx]

## Sheet: Fig 1A
Mutagen and dose	TPT (50 uM)	HU (120 mM)	IR (3000 rad)	Bleo (10 uM)	HN2 (0.008%)	MMS (0.08%)	EMS (0.03%)	MMS rev1/Df (0.08%)
Relative percent survival	113.684	0	6.24123	96	0	0	0	0
	132.458	49.5614	35.1852	79.8833	14.5963	4.33604	0	0
	124.774	38.8462	36.1667	68.6869	0	0	0	0
	146.723	28.0289		71.9758	8.62069	0	0	13.0268
	128.571	73.3333		59.0164	0	0	0	0
	134.375	0		69.1223	9.74275	0	0	0
	153.841	16.988		93.4163	8.56963	0	0
							0

## Sheet: Fig 1B
0.008% MMS relative survival	rad51	brca2
	114.15	128.205
	94.6746	83.6735
	94.8496	113.75
	87.3655	53.9623
	94.0625	106.154
	92.7812	92.576
	102.385	59.7484
	89.5522	71.8816
	178.368	75.3049
	152.381	98.7654
	130.009	118.919
	78.7815

## Sheet: Fig 1C
S2K+ cell survival assay	% MMS	rev1 knockout survival					wild type survival
	0	100	100	100			100	100	100
	0.002	86.9021	97.9897	72.7888
	0.004	41.1823	34.582	17.8393	32.6779	65.8607	23.0526	39.5391	38.1016	54.9397
	0.0045	32.9243	25.3973	24.6231
	0.005	26.7384	18.5173	19.1876
	0.006	16.3965	7.01487	17.5451	20.8225		6.53351	13.811	20.3689

## Sheet: Fig 2B
Genotype	rev1D +/- untreated	rev1D -/- untreated	rev1D +/- MMS	rev1D -/- MMS	rev1DCTD +/- MMS	rev1DCTD -/- MMS
numbers are foci/0.01mm2	2.60271	3.07917	9.17681	110.235	2.61168	26.1498
	9.43695	8.83467	8.65142	89.9232	5.04099	18.9271
	4.82987	9.42521	18.7462	162.288	5.21451	9.64272
	3.60636	26.1246	21.2208	112.005	8.89532	4.6434
	3.47859	15.2265	7.46136	92.7367	3.40131	11.9834
	6.73349	4.88481	8.04783	148.98	6.00071	16.6244
	7.22392	17.4403	13.2829	75.0787	67.4845	11.221
	6.10946	7.89942	20.7652	96.9204	8.46966	7.73359
	1.39832	9.64946	15.2359	97.842	3.00271	12.4731
	4.76662	9.43033	11.6103	73.8069	2.85575	5.80791
	2.42872	13.1689	10.7093	50.1617	3.81275	2.32334
	9.60506	7.42527	8.65506	69.9924	8.43791	22.8021
	2.10066	17.9005	8.24865	72.641	6.29016	7.75245
	5.31715	6.85518	2.86511	90.8331	4.34197	8.32558
	2.52588	16.0258	1.46091	104.671	8.58081	7.71974
		8.13964	2.02981	55.483	18.172	0.817104
		13.4163	2.2101	95.2034	10.3391	11.9509
			3.05068	68.2379	19.1642	9.76116
			3.66746	81.48	31.1879	19.3211
			7.02196	60.5494	8.26185	3.42248
			7.47636	48.9953	3.32055	25.8269
			7.68589	81.4582	7.44064	18.5628
			2.58124	31.822	11.7189	2.61387
			8.76115	74.3626	5.56088	12.2512
			15.5433	45.1981	6.10065	23.7059
			8.28609	49.36	0.98653	2.52304
			17.775	37.8392	1.50884	3.51239
			4.51612		3.86365	16.6928
			6.45365		14.0403	5.75292
			2.28964		9.41493	3.08054
			3.29282		12.7174
					11.9869
					8.23102

## Sheet: Fig 3B,C,D
VYK
Genotype	Number of Spreads	AVG breaks/spread	SEM breaks/spread	AVG fusions/spread	SEM fusions/spread	chromosome shattering (%)
OregonR + MMS	110	0.5364	0.08633	0.1091	0.03948	0.02727
rev1D + MMS	85	0.4235	0.09224	0.1176	0.03893	0.1412
GMT
Genotype	Number of Spreads	AVG breaks/spread	SEM breaks/spread	AVG fusions/spread	SEM fusions/spread	chromosome shattering (%)
OregonR + MMS	110	0.4818	0.08243	0.1273	0.04106	0.02727
rev1D + MMS	85	0.4235	0.08915	0.1412	0.04152	0.1294
Average of two blinded scorers
Genotype	Number of Spreads	AVG breaks/spread	SEM breaks/spread	AVG fusions/spread	SEM fusions/spread	chromosome shattering (%)
OregonR + MMS	110	0.5091	0.08438	0.1182	0.04027	0.02727
rev1D + MMS	85	0.4235	0.090695	0.12245	0.040225	0.1353
MM
Genotype	Number of Spreads	AVG breaks/spread	SEM breaks/spread	AVG fusions/spread	SEM fusions/spread	chromosome shattering (%)
OregonR untreated	81	0.03704	0.02111	0.01235	0.01235	0
rev1D untreated	62	0.04839	0.02747	0.01613	0.01613	0

## Sheet: Fig 4B
0.001% MMS	rev1Δ	Rev1ΔCTD	rev3Δ		0.003% MMS	rev1Δ	Rev1ΔCTD	rev3Δ
relative survival of homozygotes	0	96.7742	150			0	69.44	79.0514
	0	164.571	73.9558			0	40	82.3435
	0	60.5769	92.6244			0	89.28	93.9366
	21.875	101.675	79.3333			0	65	0
	0	50.3704	150			0	56.6667	33.3714
	0	110.185	71.7593			0	55.1724	7.61278
	10.6667	138.462	86.6667			0	46.3043	66.6667
	0	56.1497	80.4348			0	45.4545	49.8077
	15.6463	84.0336	101.681			0	78.6492	109.565
	21.1494	85.7143	55			0	70.1649	51.5385
	0		74.4417			0	62.3077	68.8375
	21.6667		88.8889			0	148.222	52.8559
	0		71.4286			0	96.4286	30.8446
	0		73.6364			0	78.7546	60.9677
	0		72.2222			0	10.4377	13.3333
	49.3333		104.348			0	58.8034	92.6471
	18.3333		84.9673			0	73.5135	132.68
	0		120.37			0	78.5714	110.714
	0		153				9.87654	86.7126
	0		68.7719				57.284	43.7848
			90.4762				73.5135	79.0123
			73.3333				48.6957	112.637
							102.201	20
							100	46.4527
							53	38.5714
								85.8238
								126.984
								150
								94.5946

## Sheet: Fig 4C
0.001% MMS	rev3Δ	Rev1ΔCTD	Rev1ΔCTD rev3Δ
relative survival of homozygotes	150	115.694	43.8095
	73.9558	283.696	127.778
	92.6244	77	53.6797
	79.3333	98.9305	0
	150	145.161	14.9573
	71.7593	78.4226	0
	86.6667	128.527	0
	80.4348	108.912	24.3678
	101.681	103.226	11.5299
	55	100.947	11.7789
	74.4417	69.7595	0
	88.8889	171.429	52.6749
	71.4286	115.909	11.5741
	73.6364	108.173	0
	72.2222	116.962	14.0625
	104.348	76.5217	23.5714
	84.9673	77.4194	5.85034
	120.37	102.66
	153	82.8829
	68.7719	86.4407
	90.4762	85.1351
	73.3333	144.994
		263.415
		85.5128
		99.8849
		113.043
		161.438
		84.4298
		183.333
		111.889

## Sheet: Fig 4D
	pol eta 0.03% MMS	Rev1ΔCTD 0.001% MMS	Rev1ΔCTD pol eta 0.001% MMS	Rev1ΔCTD pol eta 0.00025% MMS
relative survival of homozygotes	54.359	102.7	0	0
	149.032	86.11	0	0
	62.5	61	0	0
	82.6923	125.22	0	79.5918
	71.2121	85.93	0	90.2098
	99.2063	29.44	0	20.3297
	66.4773	52.07		0
	85.5263	50.89		39.7059
	93.1217	47.79
	60	86.6667
		145.455
		79.1667
		67.9012
		135.484
		96.875

## Sheet: Fig 5B
0.003% MMS	ΔBRCT	ΔDTD	ΔUBM
relative survival of homozygotes	176.296	149.198	101.945
	134.21	84.6512	45.7143
	156.085	121.916	250
	154.255	97.5	182.275
	139.394	71.875	189.024
	133.714	83.5714	165.385
	97.9592	92.5	80
	103.814	106.034
	104.242
	64.2857

## Sheet: Fig 5C
0.001% MMS	rev3Δ	rev3Δ Rev1ΔBRCT	rev3Δ Rev1-UBM	rev3Δ Rev1-DTD
relative survival of homozygotes	150	76.3158	38.8889	7.56579
	73.9558	25.7888	6.96864	0
	92.6244	66.9565	0	9.41559
	79.3333	70.4142	92.2857	0
	150	111.756	95.4545	0
	71.7593	40.568	0	0
	86.6667	18.1818	37.1429	0
	80.4348	32.107	17.4242	0
	101.681	67.5439	84.5529	0
	55	43.8095	59.2593	0
	74.4417	75.1227	51.0417	0
	88.8889	105.556	54.1667	0
	71.4286	84.7059	61.6667	0
	73.6364	82.7075	58.3333	35.7143
	72.2222	58.3784	46.7533	0
	104.348	125.098	67.3077	43.2099
	84.9673	0	136.111	0
	120.37	16.2393	38.1753	7.48792
	153	20.5674		0
	68.7719	7.66369		0
	90.4762	52.1739		6.79487
	73.3333	42.8571		0
		38.6777		0
		38.9344		7.73333
		74.5283		0
		22.8658		10
		42.2139		0
		87.9433
